# Supplementary material for: Evaluation of Rapid Lateral-Flow Tests Directed against the SARS-CoV-2 Nucleoprotein Using Viral Suspensions Belonging to Different Lineages of SARS-CoV-2
Source: Viruses. 2022 Nov 25;14(12):2628. doi: 10.3390/v14122628 (PMC9787475; doi:10.3390/v14122628)
Supplement: Supplementary file 1 [file viruses-14-02628-s001.zip]

Archive with 1 entries (1 files):
- viruses-2002487-supplementary.pdf
